# Supplementary material for: GenX 3: the latest generation of an established tool
Source: J Appl Crystallogr. 2022 Jul 30;55(Pt 4):1063–71. doi: 10.1107/S1600576722006653 (PMC9348875; doi:10.1107/S1600576722006653)
Supplement: Supplementary file 1 [file j-55-01063-sup1.xlsx]

## Sheet: Combined Gains
	Gain (1x)									Top Gains
Points/Layers	GamingRid	GamingRigVM	Laptop	CAD	Linux Laptop	New Laptop	AMD 24 core		Points/Layers	Windows 10 Intel® Core i9®-9900K (2*8x) Nvidia® GeForce® RTX 2070 S	Linux Virtual Box Intel® Core i9®-9900K (8x) No CUDA GPU	Windows 10 Intel® Core i7®-8565U (2*4x) Nvidia® GeForge® GTX 980 (eGPU)	Windows 10 Intel® Xeon® E3-1241 (2*4x) Nvidia® Quadro® K2000	Ubuntu 19.10 Intel® Core i5®-4310U (2*2x) No CUDA GPU	Windows 10 Intel® Core i9®-9880H (2*8x) Nvidia® Quadro® P2000	Windows 10 AMD Ryzen 3960X (24-Core) NVIDIA GeForce RTX 2060 Super.
Parratt 100/4	3.48387	2.46353	3.48225	3.13118	2.67813	4.30762	3.89992	3.3495	Parratt Numba (1x)/Numpy	3.16174	1.23831	3.26541	3.25069	1.32406	3.06422	3.87805
Parratt 400/22	2.33364	1.20512	2.34946	2.12329	1.25683	2.3166	2.2133	1.97118	Matrix Numba (1x)/Numpy	4.73141	3.23885	5.29079	5.87088	3.61735	4.66816	5.31414
Parratt 4000/22	2.93956	1.29909	3.04411	3.00662	1.4987	2.93091	3.33394	2.57899	Parratt Numba (MP)/(1x)	9.59405	6.94576	3.9422	4.59284	2.11981	6.07358	21.0282
Parratt 400/202	3.15317	1.48045	3.28322	3.20118	1.6929	3.14295	3.62523	2.79701	Matrix Numba (MP)/(1x)	3.45197	2.84686	2.8777	3.59714	1.87833	2.57361	4.00375
Parratt 4000/202	3.16174	1.23831	3.26541	3.25069	1.32406	3.06422	3.87805	2.74035	Parratt GPU/Numba (1x)	12.1586		10.6228	3.43422		6.05319	8.02354
Matrix 100/4	4.75779	3.73925	4.48882	4.42625	4.04681	4.95508	6.04751	4.63736	Matrix GPU/Numba (1x)	12.5965		7.76701	1.5244		4.2427	4.91724
Matrix 400/22	3.41398	3.26568	3.3059	3.35132	2.4946	3.41682	3.097	3.19219
Matrix 4000/22	4.17953	3.19882	4.20875	5.00295	3.08489	3.95064	4.52626	4.02169
Matrix 400/202	4.70644	3.22685	4.23076	5.56057	3.4755	4.41316	5.50247	4.44511
Matrix 4000/202	4.73141	3.23885	5.29079	5.87088	3.61735	4.66816	5.31414	4.67594
	3.68611	2.4356	3.69495	3.89249	2.51698	3.71662	4.14378	3.44093
	Gain (MP)
Points/Layers	GamingRid	GamingRigVM	Laptop	CAD	Linux Laptop	New Laptop	AMD 24 core
Parratt 100/4	2.62388	9.96774	2.98997	2.18572	3.49864	4.30467	2.94114	4.07311
Parratt 400/22	8.8556	8.09306	6.3412	6.22512	2.59097	10.3492	15.7319	8.31244
Parratt 4000/22	24.664	9.6078	11.2224	13.0639	3.19411	18.9034	37.5257	16.883
Parratt 400/202	26.7401	10.5922	12.2043	13.7396	3.57776	19.6799	41.0897	18.2319
Parratt 4000/202	30.3339	8.601	12.8729	14.9299	2.80676	18.6108	81.5486	24.2434
Matrix 100/4	7.58278	7.17181	6.86746	6.14577	5.95465	6.63889	10.2462	7.22965
Matrix 400/22	10.4295	8.6841	8.81841	10.5043	4.10554	7.3554	11.1138	8.71586
Matrix 4000/22	13.3611	8.54795	11.7349	16.942	5.47452	7.70984	17.3039	11.582
Matrix 400/202	16.1368	9.13474	12.1938	18.7865	6.59291	8.19047	21.0839	13.1599
Matrix 4000/202	16.3327	9.22055	15.2253	21.1184	6.79458	12.014	21.2765	14.5689
	15.706	8.96209	10.0471	12.3641	4.45904	11.3757	25.9861	12.7
	Gain (GPU)
Points/Layers	GamingRig	GamingRigVM	Laptop	CAD	Linux Laptop	New Laptop	New Laptop eGPU	AMD 24 core
Parratt 100/4	0.0578463	0	0.0500061	0.0531091	0	0.0620223	0.0468606	0.0564851	0.0407912
Parratt 400/22	0.716717	0	0.646023	0.711141	0	0.694849	0.610869	0.664811	0.505551
Parratt 4000/22	8.71489	0	8.08337	5.80108	0	6.39216	7.52014	9.69907	5.77634
Parratt 400/202	4.35719	0	3.56717	3.99069	0	3.79138	3.31314	4.9757	2.99941
Parratt 4000/202	38.4423	0	34.6877	11.1636	0	18.5483	31.1157	47.9313	22.7361
Matrix 100/4	0.321248	0	0.284612	0.278455	0	0.296381	0.270213	0.380401	0.228914
Matrix 400/22	3.09081	0	2.57882	1.88232	0	2.85086	2.28067	2.88655	1.94625
Matrix 4000/22	29.0827	0	19.5957	7.11064	0	13.1243	16.8085	30.8336	14.5694
Matrix 400/202	10.8623	0	7.51552	4.76474	0	8.13217	6.50747	12.1307	6.23911
Matrix 4000/202	59.5991	0	41.0936	8.94959	0	19.8056	26.1309	62.0496	27.2035
	15.5245	0	11.8103	4.47054	0	7.3698	9.46045	17.1608	8.22455

## Sheet: GamingRig
		time [ms]	factor	time [ms]	factor	time [ms]	factor
Points/Layers	Numpy	Numba (1x)	Numba (1x)	Numba (16x)	Numba (16x)	CUDA	CUDA
Parratt 100/4	0.0718772	0.0206314	3.48387	0.0273935	2.62388	1.24256	0.0578463
Parratt 400/22	1.07251	0.459585	2.33364	0.121111	8.8556	1.49642	0.716717
Parratt 4000/22	13.3634	4.54605	2.93956	0.541818	24.664	1.53339	8.71489
Parratt 400/202	13.7532	4.3617	3.15317	0.514327	26.7401	3.15643	4.35719
Parratt 4000/202	137.918	43.621	3.16174	4.54667	30.3339	3.58767	38.4423
Matrix 100/4	0.612559	0.128749	4.75779	0.0807828	7.58278	1.90681	0.321248
Matrix 400/22	10.481	3.07003	3.41398	1.00494	10.4295	3.39102	3.09081
Matrix 4000/22	128.197	30.6725	4.17953	9.59478	13.3611	4.40801	29.0827
Matrix 400/202	138.395	29.4054	4.70644	8.57636	16.1368	12.7409	10.8623
Matrix 4000/202	1386.38	293.016	4.73141	84.8835	16.3327	23.2617	59.5991	16.3327

## Sheet: GamingRig GenX 3.3.3
		time [ms]	factor	time [ms]	factor	time [ms]	factor
Points/Layers	Numpy	Numba (1x)	Numba (1x)	Numba (16x)	Numba (16x)	CUDA	CUDA
Parratt 100/4	0.0764194	0.0215599	3.54452	0.0248857	3.07081	1.16713	0.0654762
Parratt 400/22	1.15044	0.474887	2.42254	0.119349	9.63924	1.55546	0.73961
Parratt 4000/22	13.0967	4.75651	2.75343	0.570374	22.9617	1.72315	7.60047
Parratt 400/202	13.2207	4.46867	2.95854	0.526821	25.0953	4.20607	3.14325
Parratt 4000/202	127.629	44.3866	2.87539	4.61567	27.6512	5.51464	23.1436
Matrix 100/4	0.616474	0.128455	4.79916	0.0758958	8.12263	1.99726	0.30866
Matrix 400/22	10.511	3.10901	3.38081	1.00885	10.4188	3.67295	2.86172
Matrix 4000/22	115.963	30.539	3.79721	9.71783	11.933	5.25171	22.081
Matrix 400/202	134.023	29.3833	4.56122	8.58516	15.6111	19.1069	7.01439
Matrix 4000/202	1294.74	294.76	4.39252	85.4218	15.157	34.0989	37.9702

## Sheet: GamingRig VM
		time [ms]	factor	time [ms]	factor	time [ms]	factor
Points/Layers	Numpy	Numba (1x)	Numba (1x)	Numba (8x)	Numba (16x)	CUDA	CUDA
Parratt 100/4	0.0510992	0.0207422	2.46353	0.00512646	9.96774	0.02	0
Parratt 400/22	0.627564	0.52075	1.20512	0.0775435	8.09306	0.02	0
Parratt 4000/22	6.638	5.10972	1.29909	0.690897	9.6078	0.02	0
Parratt 400/202	7.25254	4.89888	1.48045	0.684709	10.5922	0.02	0
Parratt 4000/202	60.4034	48.7788	1.23831	7.02283	8.601	0.02	0
Matrix 100/4	0.495773	0.132586	3.73925	0.0691281	7.17181	0.02	0
Matrix 400/22	10.6243	3.2533	3.26568	1.22342	8.6841	0.02	0
Matrix 4000/22	103.018	32.2049	3.19882	12.0518	8.54795	0.02	0
Matrix 400/202	98.9197	30.6552	3.22685	10.829	9.13474	0.02	0
Matrix 4000/202	993.437	306.726	3.23885	107.742	9.22055	0.02	0

## Sheet: Laptop
		time [ms]	factor	time [ms]	factor	time [ms]	factor
Points/Layers	Numpy	Numba (1x)	Numba (1x)	Numba (8x)	Numba (8x)	CUDA	CUDA
Parratt 100/4	0.0801988	0.0230308	3.48225	0.0268226	2.98997	1.60378	0.0500061
Parratt 400/22	1.26682	0.539196	2.34946	0.199776	6.3412	1.96095	0.646023
Parratt 4000/22	15.8757	5.21521	3.04411	1.41464	11.2224	1.96399	8.08337
Parratt 400/202	16.3657	4.98464	3.28322	1.34097	12.2043	4.58786	3.56717
Parratt 4000/202	164.874	50.491	3.26541	12.8079	12.8729	4.7531	34.6877
Matrix 100/4	0.724425	0.161384	4.48882	0.105487	6.86746	2.54531	0.284612
Matrix 400/22	12.4606	3.7692	3.3059	1.41302	8.81841	4.83192	2.57882
Matrix 4000/22	162.684	38.6537	4.20875	13.8633	11.7349	8.30199	19.5957
Matrix 400/202	162.572	38.4262	4.23076	13.3323	12.1938	21.6315	7.51552
Matrix 4000/202	2146	405.61	5.29079	140.949	15.2253	52.2222	41.0936

## Sheet: New Laptop
		time [ms]	factor	time [ms]	factor	time [ms]	factor	time [ms]	factor
Points/Layers	Numpy	Numba (1x)	Numba (1x)	Numba (8x)	Numba (8x)	CUDA	CUDA	eGPU	eGPU
Parratt 100/4	0.0907911	0.0210768	4.30762	0.0210913	4.30467	1.46385	0.0620223	1.63706	0.0468606
Parratt 400/22	1.18154	0.510033	2.3166	0.114167	10.3492	1.70043	0.694849	1.96831	0.610869
Parratt 4000/22	14.14	4.82442	2.93091	0.74801	18.9034	2.21208	6.39216	1.94623	7.52014
Parratt 400/202	14.7431	4.69086	3.14295	0.749147	19.6799	3.88859	3.79138	4.61865	3.31314
Parratt 4000/202	146.255	47.73	3.06422	7.85862	18.6108	7.8851	18.5483	4.73731	31.1157
Matrix 100/4	0.718921	0.145088	4.95508	0.108289	6.63889	2.42566	0.296381	2.55962	0.270213
Matrix 400/22	12.8961	3.77431	3.41682	1.75329	7.3554	4.52359	2.85086	4.97958	2.28067
Matrix 4000/22	150.166	38.0106	3.95064	19.4772	7.70984	11.4418	13.1243	7.88913	16.8085
Matrix 400/202	146.724	33.2469	4.41316	17.914	8.19047	18.0424	8.13217	22.7084	6.50747
Matrix 4000/202	1509.06	323.266	4.66816	125.608	12.014	76.1936	19.8056	53.3095	26.1309

## Sheet: CAD
		time [ms]	factor	time [ms]	factor	time [ms]	factor
Points/Layers	Numpy	Numba (1x)	Numba (1x)	Numba (8x)	Numba (8x)	CUDA	CUDA
Parratt 100/4	0.0887656	0.0283489	3.13118	0.0406116	2.18572	1.67138	0.0531091
Parratt 400/22	1.41294	0.665447	2.12329	0.226973	6.22512	1.98686	0.711141
Parratt 4000/22	19.8733	6.60984	3.00662	1.52124	13.0639	3.42579	5.80108
Parratt 400/202	20.2277	6.31881	3.20118	1.47222	13.7396	5.06871	3.99069
Parratt 4000/202	205.649	63.2632	3.25069	13.7744	14.9299	18.4215	11.1636
Matrix 100/4	0.784581	0.177256	4.42625	0.127662	6.14577	2.81763	0.278455
Matrix 400/22	14.4579	4.31408	3.35132	1.37637	10.5043	7.68089	1.88232
Matrix 4000/22	215.718	43.1181	5.00295	12.7327	16.942	30.3373	7.11064
Matrix 400/202	229.822	41.3307	5.56057	12.2334	18.7865	48.234	4.76474
Matrix 4000/202	2464.95	419.859	5.87088	116.72	21.1184	275.426	8.94959

## Sheet: Linux Laptop
		time [ms]	factor	time [ms]	factor	time [ms]	factor
Layers/Points	Numpy	Numba (1x)	Numba (1x)	Numba (4x)	Numba (4x)	CUDA	CUDA
Parratt 4/100	0.088871	0.033565	2.67813	0.0254016	3.49864	0.02	0
Parratt 22/400	1.11692	0.888495	1.25683	0.43108	2.59097	0.02	0
Parratt 22/4000	13.1089	8.81831	1.4987	4.10407	3.19411	0.02	0
Parratt 202/400	14.1114	8.40892	1.6929	3.9442	3.57776	0.02	0
Parratt 202/4000	110.851	83.952	1.32406	39.4942	2.80676	0.02	0
Matrix 4/100	0.82609	0.207641	4.04681	0.13873	5.95465	0.02	0
Matrix 22/400	12.8045	5.11717	2.4946	3.11885	4.10554	0.02	0
Matrix 22/4000	157.368	51.1011	3.08489	28.7455	5.47452	0.02	0
Matrix 202/400	167.661	48.4438	3.4755	25.4305	6.59291	0.02	0
Matrix 202/2000	853.166	241.396	3.61735	125.566	6.79458	0.02	0

## Sheet: AMD 24 core
		time [ms]	factor	time [ms]	factor	time [ms]	factor
Points/Layers	Numpy	Numba (1x)	Numba (1x)	Numba (48x)	Numba (48x)	CUDA	CUDA
Parratt 100/4	0.072691	0.0186391	3.89992	0.0247153	2.94114	1.28691	0.0564851
Parratt 400/22	1.00533	0.454222	2.2133	0.0639038	15.7319	1.5122	0.664811
Parratt 4000/22	15.0327	4.509	3.33394	0.400598	37.5257	1.54991	9.69907
Parratt 400/202	15.6636	4.3207	3.62523	0.381204	41.0897	3.14801	4.9757
Parratt 4000/202	167.21	43.117	3.87805	2.05044	81.5486	3.48854	47.9313
Matrix 100/4	0.772823	0.127792	6.04751	0.0754255	10.2462	2.0316	0.380401
Matrix 400/22	9.43246	3.04568	3.097	0.848716	11.1138	3.26772	2.88655
Matrix 4000/22	137.937	30.4748	4.52626	7.97146	17.3039	4.47358	30.8336
Matrix 400/202	158.6	28.8235	5.50247	7.52234	21.0839	13.0743	12.1307
Matrix 4000/202	1533.07	288.488	5.31414	72.0545	21.2765	24.7071	62.0496
